# Supplementary material for: Extracellular vesicles of Clonorchis sinensis promote the malignant phenotypes of cholangiocarcinoma via NF-κB/EMT axis
Source: PLoS Negl Trop Dis. 2024 Oct 28;18(10):e0012545. doi: 10.1371/journal.pntd.0012545 (PMC11516169; doi:10.1371/journal.pntd.0012545)
Supplement: S4 Table — (XLSX) [file pntd.0012545.s006.xlsx]

## Sheet: proteins
S4 Table. The information of the identified CsEVs proteins.
Protein Group	Protein ID	Accession	-10lgP	Coverage (%)	Area Sample 1	#Peptides	#Unique	#Spec Sample 1	PTM	Avg. Mass	Subcellular Location	AAs	Description
1	960	tr|A0A8T1MTW6|A0A8T1MTW6_CLOSI	172.5	4	3775300	4	4	6	Carbamidomethylation	241605	cytoplasm	2104	Otoferlin OS=Clonorchis sinensis OX=79923 GN=CSKR_109008 PE=4 SV=1
1	961	tr|A0A8T1MVC1|A0A8T1MVC1_CLOSI	172.5	4	3775300	4	4	6	Carbamidomethylation	242130	cytoplasm	2109	Otoferlin variant 2 OS=Clonorchis sinensis OX=79923 GN=CSKR_109008 PE=4 SV=1
9	968	tr|A0A419PK59|A0A419PK59_CLOSI	161.63	7	8269500	2	2	3	Carbamidomethylation	59302	nucleus	527	Annexin A7 OS=Clonorchis sinensis OX=79923 GN=ANXA7 PE=3 SV=1
3	963	tr|A0A8T1LSW4|A0A8T1LSW4_CLOSI	151.95	5	8685700	3	3	6		113305	plasma membrane	1020	Sodium/potassium-transporting ATPase subunit alpha OS=Clonorchis sinensis OX=79923 GN=CSKR_105651 PE=4 SV=1
7	964	tr|H2KTS1|H2KTS1_CLOSI	151.29	5	1456800	3	3	3		98676	plasma membrane	872	V-type proton ATPase subunit a OS=Clonorchis sinensis OX=79923 GN=CLF_105957 PE=3 SV=1
4	962	tr|Q25595|Q25595_CLOSI	150.66	31	50254000	4	4	4		25039	cytoplasm	218	Glutathione transferase OS=Clonorchis sinensis OX=79923 GN=CSKR_111935 PE=1 SV=2
2	959	tr|A0A8T1MNR8|A0A8T1MNR8_CLOSI	139.04	5	1860300	6	6	7	Carbamidomethylation	234624	cytoplasm	2060	Myoferlin OS=Clonorchis sinensis OX=79923 GN=CSKR_201251 PE=4 SV=1
13	970	tr|H2KPE2|H2KPE2_CLOSI	134.74	10	336230	2	2	2	Carbamidomethylation	36398	cytoplasm	337	Glyceraldehyde-3-phosphate dehydrogenase OS=Clonorchis sinensis OX=79923 GN=CLF_101821 PE=3 SV=1
5	969	tr|A0A419Q2I1|A0A419Q2I1_CLOSI	132.5	6	1667800	2	2	3		56219	nucleus	513	Annexin OS=Clonorchis sinensis OX=79923 GN=ANXA11 PE=3 SV=1
21	985	tr|G7YW13|G7YW13_CLOSI	127.35	22	899870	1	1	2	Oxidation (HW); Acetylation (N-term)	10493	cytoplasm	89	Dynein light chain OS=Clonorchis sinensis OX=79923 GN=DLC PE=3 SV=1
8	965	tr|A0A8T1MTZ7|A0A8T1MTZ7_CLOSI	125.49	4	579130	3	3	3	Carbamidomethylation	128326	plasma membrane	1167	ATP-dependent translocase ABCB1 variant 2 OS=Clonorchis sinensis OX=79923 GN=CSKR_105230 PE=4 SV=1
8	966	tr|A0A8T1MU99|A0A8T1MU99_CLOSI	125.49	3	579130	3	3	3	Carbamidomethylation	137755	plasma membrane	1256	ATP-dependent translocase ABCB1 OS=Clonorchis sinensis OX=79923 GN=CSKR_105230 PE=4 SV=1
10	971	tr|A0A8T1MDD3|A0A8T1MDD3_CLOSI	124.03	11	901930	2	2	3	Carbamidomethylation	34582	extracellular	310	Tolloid-like protein 2 OS=Clonorchis sinensis OX=79923 GN=CSKR_113725 PE=4 SV=1
15	973	tr|C6FWH0|C6FWH0_CLOSI	123.74	9	1463200	2	2	2	Carbamidomethylation	56125	cytoskeleton	519	Leucine aminopeptidase 2 OS=Clonorchis sinensis OX=79923 GN=lap-2 PE=2 SV=1
17	976	tr|A0A8T1MJ43|A0A8T1MJ43_CLOSI	113.21	5	169480	2	2	2		50315	cytoskeleton	451	Tubulin alpha chain OS=Clonorchis sinensis OX=79923 GN=CSKR_104734 PE=4 SV=1
6	988	tr|A0A8T1MS64|A0A8T1MS64_CLOSI	111.53	1	14367000	1	1	3		164158		1437	Uncharacterized protein (Fragment) OS=Clonorchis sinensis OX=79923 GN=CSKR_110863 PE=4 SV=1
14	972	tr|H2KPH5|H2KPH5_CLOSI	110.59	15	1041700	2	2	2	Carbamidomethylation	30573	cytoplasm, nucleus	280	Perilipin OS=Clonorchis sinensis OX=79923 GN=CLF_101998 PE=4 SV=1
34	986	tr|A0A8T1MSH5|A0A8T1MSH5_CLOSI	106.27	19	1524000	1	1	1	Carbamidomethylation	10877	extracellular	95	Uncharacterized protein OS=Clonorchis sinensis OX=79923 GN=CSKR_201538 PE=4 SV=1
34	987	tr|A0A8T1MSW8|A0A8T1MSW8_CLOSI	106.27	16	1524000	1	1	1	Carbamidomethylation	12614	extracellular	112	Uncharacterized protein OS=Clonorchis sinensis OX=79923 GN=CSKR_201538 PE=4 SV=1
11	974	tr|A0A8T1MJB4|A0A8T1MJB4_CLOSI	103.48	3	372120	2	2	3		88580	cytoplasm, nucleus	795	V-type proton ATPase catalytic subunit A isoform 2 OS=Clonorchis sinensis OX=79923 GN=CSKR_100236 PE=4 SV=1
35	989	tr|A0A419Q934|A0A419Q934_CLOSI	102.74	23	584320	1	1	1		13514	mitochondrion	125	Histone H2A OS=Clonorchis sinensis OX=79923 GN=CSKR_100482 PE=3 SV=1
35	990	tr|A0A3R7G1S6|A0A3R7G1S6_CLOSI	102.74	13	584320	1	1	1		24031	nucleus	215	Histone H2A OS=Clonorchis sinensis OX=79923 GN=CSKR_100479 PE=3 SV=1
35	991	tr|A0A419Q7J3|A0A419Q7J3_CLOSI	102.74	13	584320	1	1	1		24723	nucleus	229	Histone H2A OS=Clonorchis sinensis OX=79923 GN=HIST1H2AH PE=3 SV=1
38	994	tr|A0A3R7C6T3|A0A3R7C6T3_CLOSI	100.58	7	297180	1	1	1	Carbamidomethylation	23941	cytoplasm	217	Proteasome subunit beta type-1-A OS=Clonorchis sinensis OX=79923 GN=psmb1-B PE=4 SV=1
18	977	tr|A0A8T1MXP9|A0A8T1MXP9_CLOSI	99.94	11	262340	2	2	2		56210	cytoplasm	504	Cystathionine beta-synthase OS=Clonorchis sinensis OX=79923 GN=CSKR_113696 PE=4 SV=1
45	1005	tr|G7Y2I9|G7Y2I9_CLOSI	98.01	2	1497800	1	1	1		81820	cytoplasm	714	Heat shock protein HSP 90-alpha OS=Clonorchis sinensis OX=79923 GN=hsp90a.1 PE=3 SV=1
30	981	tr|A0A3R7CWF3|A0A3R7CWF3_CLOSI	97.5	15	1275300	2	2	2	Carbamidomethylation; Oxidation (HW)	28255	cytoplasm	247	Endophilin-B1 OS=Clonorchis sinensis OX=79923 GN=Sh3glb1 PE=4 SV=1
36	992	tr|A0A8T1M769|A0A8T1M769_CLOSI	96.74	2	761500	1	1	1		89165	cytoplasm, nucleus	804	Transitional endoplasmic reticulum ATPase OS=Clonorchis sinensis OX=79923 GN=CSKR_107748 PE=4 SV=1
12	967	tr|A0A8T1MK94|A0A8T1MK94_CLOSI	95.28	0	737790	2	2	2		670005	nucleus	6054	Uncharacterized protein OS=Clonorchis sinensis OX=79923 GN=CSKR_201048 PE=4 SV=1
44	1004	tr|G7Y5W3|G7Y5W3_CLOSI	93.18	8	398800	1	1	1	Acetylation (N-term)	20921	cytoplasm	172	Tegument antigen OS=Clonorchis sinensis OX=79923 GN=A12 PE=4 SV=1
19	978	tr|A0A419Q3E3|A0A419Q3E3_CLOSI	92.95	4	562560	2	2	2		86200	nucleus	756	Calpain OS=Clonorchis sinensis OX=79923 GN=CSKR_111156 PE=3 SV=1
19	979	tr|A0A8T1MXU0|A0A8T1MXU0_CLOSI	92.95	4	562560	2	2	2		87419	nucleus	768	Calpain variant 2 OS=Clonorchis sinensis OX=79923 GN=CSKR_111156 PE=4 SV=1
39	995	tr|A0A8T1N133|A0A8T1N133_CLOSI	92.26	3	1960700	1	1	1		77603	nucleus	699	Uncharacterized protein OS=Clonorchis sinensis OX=79923 GN=CSKR_107352 PE=4 SV=1
39	996	tr|A0A8T1N0C9|A0A8T1N0C9_CLOSI	92.26	2	1960700	1	1	1		122302	nucleus	1108	Uncharacterized protein OS=Clonorchis sinensis OX=79923 GN=CSKR_107352 PE=4 SV=1
37	993	tr|A0A419PJJ0|A0A419PJJ0_CLOSI	92.2	12	536890	1	1	1		24539	cytoplasm	218	Charged multivesicular body protein 4b OS=Clonorchis sinensis OX=79923 GN=chmp4b PE=3 SV=1
40	997	tr|A0A8T1MSX4|A0A8T1MSX4_CLOSI	91.58	1	2585000	1	1	1		138735	plasma membrane	1261	Multidrug resistance protein 1 OS=Clonorchis sinensis OX=79923 GN=CSKR_112671 PE=4 SV=1
23	1003	tr|A0A8T1MR00|A0A8T1MR00_CLOSI	90.13	4	291570	1	1	2		44610	cytoskeleton	395	Actin- protein 2 OS=Clonorchis sinensis OX=79923 GN=CSKR_110874 PE=4 SV=1
56	1021	tr|A0A8T1LZL2|A0A8T1LZL2_CLOSI	89.46	3	218460	1	1	1		47964		423	Xaa-Pro dipeptidase (Fragment) OS=Clonorchis sinensis OX=79923 GN=CSKR_108741 PE=4 SV=1
53	1016	tr|G7Y4B1|G7Y4B1_CLOSI	88.96	9	521190	1	1	1	Carbamidomethylation	15318	extracellular	134	DNA-binding transcription factor rap1 OS=Clonorchis sinensis OX=79923 GN=Rap1b PE=4 SV=1
16	975	tr|H2KRI0|H2KRI0_CLOSI	87.41	6	7159100	2	2	2		54203	mitochondrion	483	Tubulin beta chain OS=Clonorchis sinensis OX=79923 GN=tbb-4 PE=3 SV=1
22	999	tr|B0L0Y4|B0L0Y4_CLOSI	87.19	6	202920	1	1	2	Carbamidomethylation	38643	extracellular	347	Cathepsin B-4 OS=Clonorchis sinensis OX=79923 GN=CATB PE=2 SV=1
29	983	tr|A0A8T1MF76|A0A8T1MF76_CLOSI	86.08	2	0	1	1	1		100447	mitochondrion	895	Major vault protein OS=Clonorchis sinensis OX=79923 GN=CSKR_113524 PE=4 SV=1
41	998	tr|G7Y7H8|G7Y7H8_CLOSI	85.7	17	298620	1	1	1	Carbamidomethylation	12833	extracellular	112	Cornifelin OS=Clonorchis sinensis OX=79923 GN=Plac8l1 PE=3 SV=1
42	1000	tr|B5G4X4|B5G4X4_CLOSI	84.64	11	1514500	1	1	1	Carbamidomethylation	36557	extracellular	326	Cathepsin L OS=Clonorchis sinensis OX=79923 GN=CSKR_109675 PE=2 SV=1
43	1001	tr|A0A3R7FK89|A0A3R7FK89_CLOSI	84.58	4	2420400	1	1	1		51539	mitochondrion	443	Moesin/ezrin/radixin-like protein 1 OS=Clonorchis sinensis OX=79923 GN=Moe PE=4 SV=1
50	1012	tr|A0A8T1M510|A0A8T1M510_CLOSI	83.69	2	171430	1	1	1		81882	plasma membrane	742	Sn1-specific diacylglycerol lipase alpha variant 2 OS=Clonorchis sinensis OX=79923 GN=CSKR_104491 PE=4 SV=1
50	1013	tr|A0A8T1M5G6|A0A8T1M5G6_CLOSI	83.69	2	171430	1	1	1		95069	plasma membrane	858	Sn1-specific diacylglycerol lipase alpha OS=Clonorchis sinensis OX=79923 GN=CSKR_104491 PE=4 SV=1
59	1024	tr|A0A8T1MJF1|A0A8T1MJF1_CLOSI	82.58	6	67726	1	1	1		21991	cytoplasm	199	Ras- protein ORAB-1 OS=Clonorchis sinensis OX=79923 GN=CSKR_100387 PE=4 SV=1
49	1011	tr|A0A8T1M8W7|A0A8T1M8W7_CLOSI	82.23	2	508950	1	1	1		71288	nucleus	619	Uncharacterized protein OS=Clonorchis sinensis OX=79923 GN=CSKR_107308 PE=4 SV=1
24	1006	tr|A0A8T1LTP0|A0A8T1LTP0_CLOSI	81.62	8	3331000	1	1	2		29376	plasma membrane	275	Uncharacterized protein OS=Clonorchis sinensis OX=79923 GN=CSKR_102756 PE=4 SV=1
24	1007	tr|A0A8T1LX49|A0A8T1LX49_CLOSI	81.62	8	3331000	1	1	2		30848	plasma membrane	289	Uncharacterized protein OS=Clonorchis sinensis OX=79923 GN=CSKR_102756 PE=4 SV=1
46	1008	tr|A0A8T1M4X5|A0A8T1M4X5_CLOSI	80.35	7	262990	1	1	1	Carbamidomethylation	51246		473	L-threonine ammonia-lyase OS=Clonorchis sinensis OX=79923 GN=CSKR_106194 PE=4 SV=1
48	1010	tr|G7YKI7|G7YKI7_CLOSI	80.05	5	162730	1	1	1		43835	plasma membrane	388	Cystinosin OS=Clonorchis sinensis OX=79923 GN=CLF_110313 PE=3 SV=1
47	1009	tr|A0A3R7GUI9|A0A3R7GUI9_CLOSI	79.6	6	1075000	1	1	1	Carbamidomethylation	39878	cytoplasm	357	Annexin OS=Clonorchis sinensis OX=79923 GN=AnxB9 PE=3 SV=1
51	1014	tr|A0A8T1M6W0|A0A8T1M6W0_CLOSI	78.43	10	2730500	1	1	1	Carbamidomethylation	16952	cytoplasm	144	16 kDa calcium-binding protein OS=Clonorchis sinensis OX=79923 GN=CSKR_103607 PE=4 SV=1
52	1015	tr|A0A8T1MT32|A0A8T1MT32_CLOSI	78.36	1	315680	1	1	1	Carbamidomethylation	163234	extracellular	1426	Uncharacterized protein OS=Clonorchis sinensis OX=79923 GN=CSKR_110861 PE=4 SV=1
67	1036	tr|A0A8T1MGC0|A0A8T1MGC0_CLOSI	78.07	1	582600	1	1	1		121768		1081	ATP synthase subunit 9 (Fragment) OS=Clonorchis sinensis OX=79923 GN=CSKR_101897 PE=4 SV=1
54	1017	tr|A0A8T1MIW9|A0A8T1MIW9_CLOSI	77.7	4	603620	1	1	1		53471	plasma membrane	477	Sodium-coupled neutral amino acid transporter 9 OS=Clonorchis sinensis OX=79923 GN=CSKR_113328 PE=4 SV=1
54	1018	tr|A0A3R7CG01|A0A3R7CG01_CLOSI	77.7	4	603620	1	1	1		63273	plasma membrane	566	Sodium-coupled neutral amino acid transporter 9 variant 2 OS=Clonorchis sinensis OX=79923 GN=F13H10.3 PE=4 SV=1
55	1019	tr|H2KTZ7|H2KTZ7_CLOSI	76.59	3	147800	1	1	1		56634	plasma membrane	498	Acid sphingomyelinase-like phosphodiesterase 3a OS=Clonorchis sinensis OX=79923 GN=CLF_107034 PE=4 SV=1
60	1025	tr|A0A8T1M7J5|A0A8T1M7J5_CLOSI	75.62	4	275350	1	1	1		34897	mitochondrion	308	Inorganic pyrophosphatase OS=Clonorchis sinensis OX=79923 GN=CSKR_106142 PE=4 SV=1
25	1020	tr|A0A8T1MHR9|A0A8T1MHR9_CLOSI	75.06	20	934190	1	1	2	Carbamidomethylation	11172	extracellular	102	Uncharacterized protein OS=Clonorchis sinensis OX=79923 GN=CSKR_200810 PE=4 SV=1
57	1022	tr|A0A8T1N181|A0A8T1N181_CLOSI	73.35	6	116260	1	1	1		27069	cytoplasm	244	Proteasome subunit beta type-4 OS=Clonorchis sinensis OX=79923 GN=CSKR_109921 PE=4 SV=1
58	1023	tr|H2KNU1|H2KNU1_CLOSI	73.33	8	365450	1	1	1	Carbamidomethylation	22653	cytoplasm	195	Tegument antigen OS=Clonorchis sinensis OX=79923 GN=A12 PE=4 SV=1
63	1029	tr|A0A8T1MUI6|A0A8T1MUI6_CLOSI	71.61	3	129690	1	1	1		36157	mitochondrion	341	Malate DEHYDROGENASE NAD-dependent OS=Clonorchis sinensis OX=79923 GN=CSKR_103326 PE=4 SV=1
31	982	tr|A0A419PWD6|A0A419PWD6_CLOSI	70.66	1	226400	1	1	1		92636	nucleus	809	HECT-type E3 ubiquitin transferase OS=Clonorchis sinensis OX=79923 GN=Wwp1 PE=4 SV=1
26	1026	tr|A0A8T1M3C4|A0A8T1M3C4_CLOSI	69.56	16	977470	1	1	2	Carbamidomethylation	15728	cytoplasm	132	Glutathione peroxidase gpx1 OS=Clonorchis sinensis OX=79923 GN=CSKR_111067 PE=4 SV=1
61	1027	tr|A0A8T1MIR8|A0A8T1MIR8_CLOSI	67.38	4	221750	1	1	1		66061	mitochondrion	600	Thioredoxin reductase 1 cytoplasmic OS=Clonorchis sinensis OX=79923 GN=CSKR_100347 PE=4 SV=1
62	1028	tr|A0A419PZF6|A0A419PZF6_CLOSI	66.92	1	182820	1	1	1		280436	cytoplasm	2421	Spectrin alpha chain OS=Clonorchis sinensis OX=79923 GN=alpha-Spec PE=3 SV=1
73	1042	tr|G7YVN1|G7YVN1_CLOSI	66.83	8	468820	1	1	1		11367	nucleus	103	Histone H4 OS=Clonorchis sinensis OX=79923 GN=CLF_101654 PE=3 SV=1
64	1030	tr|A0A8T1M502|A0A8T1M502_CLOSI	66.33	3	427100	1	1	1		54520	cytoplasm	494	Protein kinase C-like 1 variant 2 OS=Clonorchis sinensis OX=79923 GN=CSKR_100856 PE=4 SV=1
64	1031	tr|H2KQ97|H2KQ97_CLOSI	66.33	2	427100	1	1	1		68912	cytoplasm	618	Phosphoenolpyruvate carboxykinase (GTP) OS=Clonorchis sinensis OX=79923 GN=PCK2 PE=3 SV=1
20	980	tr|A0A3R7CAG4|A0A3R7CAG4_CLOSI	65.29	10	208120	2	2	2		26063	cytoplasm	225	Ras- protein M-Ras OS=Clonorchis sinensis OX=79923 GN=MRAS PE=4 SV=1
74	1043	tr|A0A419PSC4|A0A419PSC4_CLOSI	64.29	2	162480	1	1	1		55069	extracellular	494	Chymotrypsinogen A OS=Clonorchis sinensis OX=79923 GN=CSKR_101572 PE=4 SV=1
32	1032	tr|H2KRD6|H2KRD6_CLOSI	62.48	4	0	1	1	1	Carbamidomethylation	40501	cytoplasm	358	CABIT domain-containing protein OS=Clonorchis sinensis OX=79923 GN=CLF_106046 PE=4 SV=1
80	1054	tr|Q8MXC3|Q8MXC3_CLOSI	62.46	8	1176300	1	1	1		10391	extracellular	90	Antimicrobial peptide OS=Clonorchis sinensis OX=79923 GN=CSKR_200262 PE=2 SV=1
27	1033	tr|A0A8T1MKG2|A0A8T1MKG2_CLOSI	61.92	4	419370	1	1	2	Carbamidomethylation	45243	cytoplasm	403	Annexin A6 OS=Clonorchis sinensis OX=79923 GN=CSKR_103668 PE=4 SV=1
84	1059	tr|A0A419Q3L9|A0A419Q3L9_CLOSI	61.62	3	3556400	1	1	1		24082	plasma membrane	221	Tetraspanin OS=Clonorchis sinensis OX=79923 GN=CD63 PE=3 SV=1
66	1035	tr|H2KQG7|H2KQG7_CLOSI	61.05	6	258080	1	1	1		21174	cytoplasm, nucleus	181	Tegument antigen OS=Clonorchis sinensis OX=79923 GN=A12 PE=4 SV=1
65	1034	tr|A0A8T1MT29|A0A8T1MT29_CLOSI	60.81	9	18579	1	1	1		15999	cytoplasm	137	14 kDa fatty acid-binding protein OS=Clonorchis sinensis OX=79923 GN=CSKR_110663 PE=4 SV=1
68	1037	tr|A0A8T1N1H1|A0A8T1N1H1_CLOSI	58.17	6	146910	1	1	1		26028	cytoplasm	235	Proteasome subunit alpha type-2 OS=Clonorchis sinensis OX=79923 GN=CSKR_100437 PE=4 SV=1
69	1038	tr|A0A8T1MJU5|A0A8T1MJU5_CLOSI	57.01	3	0	1	1	1		49856	cytoskeleton	450	Tubulin alpha-1D chain OS=Clonorchis sinensis OX=79923 GN=CSKR_104735 PE=4 SV=1
70	1039	tr|H2KUA8|H2KUA8_CLOSI	56.95	4	241970	1	1	1	Carbamidomethylation	43097	cytoplasm	387	Leukocyte elastase inhibitor OS=Clonorchis sinensis OX=79923 GN=SERPINB8 PE=3 SV=1
71	1040	tr|G7YF68|G7YF68_CLOSI	55.28	8	204580	1	1	1	Carbamidomethylation	46196	cytoplasm	431	Phosphopyruvate hydratase OS=Clonorchis sinensis OX=79923 GN=ENO PE=3 SV=1
72	1041	tr|G7Y5W4|G7Y5W4_CLOSI	55.16	4	248150	1	1	1		46049	plasma membrane	405	Alpha-1-antiproteinase OS=Clonorchis sinensis OX=79923 GN=CLF_101500 PE=3 SV=1
33	1060	tr|G7YNZ6|G7YNZ6_CLOSI	55.08	2	777700	1	1	2		40801	cytoplasm	370	PB1 domain-containing protein OS=Clonorchis sinensis OX=79923 GN=CLF_104825 PE=4 SV=1
75	1048	tr|A0A8T1MVW8|A0A8T1MVW8_CLOSI	50.04	6	221380	1	1	1	Acetylation (N-term)	24691	cytoplasm	224	Ras- protein Rab-14 OS=Clonorchis sinensis OX=79923 GN=CSKR_110731 PE=4 SV=1
76	1049	tr|Q564A6|Q564A6_CLOSI	49.92	11	0	1	1	1	Carbamidomethylation	26056	mitochondrion	228	GTP:AMP phosphotransferase mitochondrial OS=Clonorchis sinensis OX=79923 GN=AK3 PE=2 SV=1
77	1050	tr|A0A8T1MFA0|A0A8T1MFA0_CLOSI	49.63	0	40568	1	1	1		472334	mitochondrion	4141	Cytoplasmic dynein 1 heavy chain 1 OS=Clonorchis sinensis OX=79923 GN=CSKR_200568 PE=4 SV=1
79	1053	tr|A0A419PPW6|A0A419PPW6_CLOSI	49.04	1	194120	1	1	1		125128	plasma membrane	1112	Innexin OS=Clonorchis sinensis OX=79923 GN=unc-9 PE=3 SV=1
78	1051	tr|A0A419PN41|A0A419PN41_CLOSI	48.85	7	1281200	1	1	1	Carbamidomethylation	41697	cytoskeleton	376	Actin-2 OS=Clonorchis sinensis OX=79923 GN=CSKR_109400 PE=3 SV=1
78	1052	tr|A0A8T1MWG5|A0A8T1MWG5_CLOSI	48.85	7	1281200	1	1	1	Carbamidomethylation	43886	cytoskeleton	398	Actin-2 OS=Clonorchis sinensis OX=79923 GN=CSKR_202496 PE=4 SV=1
81	1055	tr|A0A8T1MHP1|A0A8T1MHP1_CLOSI	46.66	2	31947	1	1	1	Carbamidomethylation	71558	cytoplasm	651	von Willebrand factor A domain-containing protein 5A OS=Clonorchis sinensis OX=79923 GN=CSKR_203943 PE=4 SV=1
83	1058	tr|H2KNM6|H2KNM6_CLOSI	46.57	2	255790	1	1	1		42950	cytoplasm	380	cAMP-dependent protein kinase regulator OS=Clonorchis sinensis OX=79923 GN=PRKAR2A PE=3 SV=1
92	1073	tr|A0A8T1MBS3|A0A8T1MBS3_CLOSI	45.32	0	289340	1	1	1		340520	nucleus	3075	Telomerase protein component 1 OS=Clonorchis sinensis OX=79923 GN=CSKR_203523 PE=4 SV=1
28	1056	tr|G7YA24|G7YA24_CLOSI	44.56	5	644440	1	1	2		33136	cytoplasm	301	Uridine phosphorylase OS=Clonorchis sinensis OX=79923 GN=Upp2 PE=3 SV=1
82	1057	tr|A0A3R7DB39|A0A3R7DB39_CLOSI	43.56	8	510410	1	1	1	Carbamidomethylation	24538	cytoplasm	213	Glutathione transferase OS=Clonorchis sinensis OX=79923 GN=CSKR_104169 PE=3 SV=1
85	1061	tr|A0A8T1MET7|A0A8T1MET7_CLOSI	41.82	1	101380	1	1	1		76159	plasma membrane	672	Choline transporter-like protein 5-B OS=Clonorchis sinensis OX=79923 GN=CSKR_200488 PE=4 SV=1
86	1062	tr|H2KPA7|H2KPA7_CLOSI	40.29	4	809740	1	1	1		45171	cytoplasm	403	DnaJ homolog subfamily A member 1 OS=Clonorchis sinensis OX=79923 GN=DNAJA1 PE=3 SV=1
87	1063	tr|A0A8T1N2C7|A0A8T1N2C7_CLOSI	39.62	4	803940	1	1	1		50046	cytoplasm	449	Tubulin alpha chain OS=Clonorchis sinensis OX=79923 GN=CSKR_111552 PE=4 SV=1
87	1064	tr|A0A8T1N2C6|A0A8T1N2C6_CLOSI	39.62	4	803940	1	1	1		50089	cytoplasm	450	Tubulin alpha-4A chain OS=Clonorchis sinensis OX=79923 GN=CSKR_111549 PE=4 SV=1
87	1065	tr|A0A3R7CTR4|A0A3R7CTR4_CLOSI	39.62	4	803940	1	1	1		50192	cytoskeleton	451	Tubulin alpha chain OS=Clonorchis sinensis OX=79923 GN=Tuba1c PE=3 SV=1
87	1066	tr|A0A8T1MMX2|A0A8T1MMX2_CLOSI	39.62	4	803940	1	1	1		50024	cytoskeleton	451	Tubulin alpha-1A chain OS=Clonorchis sinensis OX=79923 GN=CSKR_107937 PE=4 SV=1
87	1067	tr|A0A3R7CP70|A0A3R7CP70_CLOSI	39.62	4	803940	1	1	1		50082	cytoskeleton	451	Tubulin alpha chain OS=Clonorchis sinensis OX=79923 GN=Tuba1c PE=3 SV=1
89	1069	tr|A0A8T1MBT8|A0A8T1MBT8_CLOSI	38.6	1	170670	1	1	1	Carbamidomethylation	89485	cytoplasm, nucleus	812	Rhophilin Rho GTPase binding protein variant 2 OS=Clonorchis sinensis OX=79923 GN=CSKR_106095 PE=4 SV=1
89	1070	tr|A0A8T1MAL5|A0A8T1MAL5_CLOSI	38.6	1	170670	1	1	1	Carbamidomethylation	92289	cytoplasm, nucleus	837	Rhophilin Rho GTPase binding protein OS=Clonorchis sinensis OX=79923 GN=CSKR_106095 PE=4 SV=1
88	1068	tr|A0A8T1MNL4|A0A8T1MNL4_CLOSI	38.51	17	212150	1	1	1	Carbamidomethylation; Acetylation (N-term)	17510	cytoplasm	159	Eukaryotic translation initiation factor 5A-1 OS=Clonorchis sinensis OX=79923 GN=CSKR_201312 PE=4 SV=1
91	1072	tr|A0A8T1M823|A0A8T1M823_CLOSI	38.38	1	115880	1	1	1		74754	plasma membrane	678	Sodium/glucose cotransporter 4 OS=Clonorchis sinensis OX=79923 GN=CSKR_113533 PE=4 SV=1
93	1076	tr|H2KRT8|H2KRT8_CLOSI	32.5	7	0	1	1	1	Carbamidomethylation; Acetylation (N-term)	41812	cytoskeleton	376	Actin OS=Clonorchis sinensis OX=79923 GN=CLF_107143 PE=3 SV=1
94	1077	tr|A0A8T1N0B2|A0A8T1N0B2_CLOSI	31.09	4	190880	1	1	1		17593	cytoplasm	162	Heme binding OS=Clonorchis sinensis OX=79923 GN=CSKR_203692 PE=4 SV=1
95	1078	tr|A0A8T1MHP7|A0A8T1MHP7_CLOSI	30.98	1	54971	1	1	1	Oxidation (HW)	98376	nucleus	885	DNA replication licensing factor mcm4-A OS=Clonorchis sinensis OX=79923 GN=CSKR_101919 PE=4 SV=1
96	1080	tr|A0A8T1MJK5|A0A8T1MJK5_CLOSI	29.39	1	0	1	1	1		172317	plasma membrane	1557	Protocadherin-11 X-linked OS=Clonorchis sinensis OX=79923 GN=CSKR_100272 PE=4 SV=1
97	1081	tr|H2KV16|H2KV16_CLOSI	28.42	4	271770	1	1	1		16578	extracellular	156	Natterin-4 OS=Clonorchis sinensis OX=79923 GN=CLF_111016 PE=4 SV=1
98	1082	tr|A0A8T1MZR1|A0A8T1MZR1_CLOSI	28.22	2	190900	1	1	1	Acetylation (N-term)	77231	extracellular	701	Semaphorin-3D (Fragment) OS=Clonorchis sinensis OX=79923 GN=CSKR_113908 PE=4 SV=1
